# Supplementary material for: Perspectives of Adult Singaporeans toward Potential Policies to Reduce the Consumption of Sugar Sweetened Beverages—A Cross-Sectional Study
Source: Nutrients. 2021 Nov 25;13(12):4231. doi: 10.3390/nu13124231 (PMC8706143; doi:10.3390/nu13124231)
Supplement: Supplementary file 1 [file nutrients-13-04231-s001.zip]

Archive with 4 entries (2 files):
- nutrients-1360538-supplementary/
- nutrients-1360538-supplementary/Supplementary Files/
- nutrients-1360538-supplementary/Supplementary Files/Questionnaire.pdf
- nutrients-1360538-supplementary/Supplementary Files/Supplementary Tables.pdf
